# Supplementary material for: The nucleosomal acidic patch relieves auto-inhibition by the ISWI remodeler SNF2h
Source: eLife. 2018 Apr 17;7:e35322. doi: 10.7554/eLife.35322 (PMC5976439; doi:10.7554/eLife.35322)
Supplement: Figure 1—source data 1. [file elife-35322-fig1-data1.xlsx]

## Sheet: Sheet1
Panel C				Panel D								Panel F						Panel G
	Fraction End-positioned				kobs (min^-1)								[LANA]	kobs (min^-1)					WT Nucleosomes	APM Nucleosomes	No Nucleosomes
Time (minutes)	WT Nucleosomes	APM Nucleosomes		[SNF2h]	WT Nucleosomes			APM Nucleosomes					0	0.9024	0.6419	-		kobs (min^-1)	5.9076	0.49452	0.44394
0.25	0.440594			31.25	0.6058	0.6468	0.8285	-	-	-			1.5625	0.3859	0.3552	0.4834			5.1648	1.5288	0.13848
0.5	0.325272			62.5	0.9267	1.195	1.64	-	-	-			3.125	0.1645	0.1971	0.2067			6.294	1.1466	0.12408
1	0.230094			125	1.66	2.039	1.463	-	-	-			6.25	0.07745	0.07493	0.124
5	0.203848			250	2.127	2.857	2.175	0.002383	0.008877	0.004911			12.5	0.02864	0.02659	0.02347
20	0.13913			500	2.16	2.604	2.448	0.003352	0.009269	0.01164			25	0.009613	0.008871	0.00826
15		0.593861		1000	2.644	2.135	2.167	0.005436	0.01292	0.01217			50	0.003143	0.007446	0.003547
45		0.546458		2000	-	-	-	0.00725	0.01317	0.01146
90		0.482325		4000	-	-	-	0.004958	0.01251	0.01573
180		0.411908		8000	-	-	-	0.007623	0.01292	0.01636
390		0.333472
